# Supplementary material for: Interferon and TLR genes, but not endogenous bornavirus-like elements, limit BoDV1 replication after intracerebral infection
Source: PLoS Pathog. 2025 May 9;21(5):e1013165. doi: 10.1371/journal.ppat.1013165 (PMC12112416; doi:10.1371/journal.ppat.1013165)
Supplement: S3 Table — (XLSX) [file ppat.1013165.s004.xlsx]

## Sheet: Fig. 1B
Injected virus (FFU/ml)	RNA copies (BoDV/PGK)
	in left or right brains
	Left	Right
10^5	0.0576035	0.322802
	0.152897	0.269741
	0.0688732	0.29991
	0.208746	0.763185
	0.146319	0.219026
	0.34058	1.37038
10^6	0.0366673	0.0942546
	0.559601	2.25697
	0.269021	0.862427
	0.899952	7.36867
	0.49349	2.85691
	0.00816843	0.0972545
	12.6254	3.92487
	0.0552925	0.265351
	0.569343	1.33309
	0.307701	2.11944
	0.408483	1.48685
	0.51782	1.49005
	0.72038	3.23035
10^7	4.43535	7.74711
	0.371747	2.18338
	1.56988	3.43832
	3.24025	30.1208
	2.24649	6.4512
	0.566116	3.95835

## Sheet: Fig. 1C
Weeks post injection	RNA copies (BoDV/PGK)
	in left or right brains
	Left	Right
2	0.444602	0.873153
	0.427367	0.850667
	1.17684	3.69375
	0.0975872	3.04811
	0.0528771	0.290657
	0	0.00208802
4	4.43535	7.74711
	0.371747	2.18338
	1.56988	3.43832
	3.24025	30.1208
	2.24649	6.4512
	0.566116	3.95835
8	1.33363	1
	0.28512	1.36781
	93.0704	76.3173
	0.159607	0.901955
	3.66255	0.0975458
	19.7773	90.1444
	48.6351	109.744
	777.465	712.47
	0.248064	1.1364
	380.132	699.991
12	0	N/A
	294.89	N/A
	0.3	N/A
	39.96	N/A
	135.73	N/A
	274.46	N/A
	0.03	N/A
	736.09	N/A
	0	N/A
	0.09	N/A
	92.16	N/A
	205.35	N/A
	0.25	N/A
	148.36	N/A
	129.19	N/A
	143.27	N/A
	275.63	N/A
	141.57	N/A
	64.33	N/A
	144.31	N/A
	371.82	N/A
	206.13	N/A
	0.2	N/A
	159.33	N/A
	167.58	N/A
	0.06	N/A
	132.72	N/A
	0.34	N/A
	0.03	N/A
	0.3	N/A
	244.27	N/A
	0	N/A
	0.01	N/A
	74.67	N/A
	5.34	N/A
	0.01	N/A
	0.47	N/A
	0.01	N/A
	0.53	N/A
	0.01	N/A
	0.07	N/A
	22.8	N/A
	0.01	N/A
	70.97	N/A
	153.48	N/A
	0.06	N/A
	0.01	N/A
	0.01	N/A
	196.47	N/A
	0	N/A
	0.07	N/A
	0	N/A
	0	N/A
	671.89	N/A
	4.43	N/A
	1.33	N/A
	332.04	N/A
	102.59	N/A
	4.05	N/A
	306.13	N/A
	3.53	N/A
	0	N/A

## Sheet: Fig. 1D
Brain region	RNA copies (BoDV/PGK) measured in the mouse no.
	1	2	3	4	5	6	7	8
Hippocampus	171.849	8.19819	246.18	444.182	0.827616	88.0294	8.92666	1905.32
Cerebral cortex	11.9844	44.2577	168.617	313.862	0.106257	147.114	0.602032	364.859
Remaining brain	10.7926	100.014	179.945	205.891	0.0687686	103.239	0.498217	143.759
Olfactory bulb	2.69003	0.344228	72.7795	134.417	0.149284	105.343	0.235974	85.8763
Hypothalamus	1.12511	1.55346	17.2754	51.5694	0.480845	84.2941	0.237326	56.8315
Cerebellum	0.232949	0.0984079	0.465432	1.3599	0.0247698	1.103	0.006155	2.22836

## Sheet: Fig. 3A
Weeks post injection	Genotype	RNA copies (BoDV/PGK)
		in left or right brains
		Left	Right
4	WT	4.43535	7.74711
		0.371747	2.18338
		1.56988	3.43832
		3.24025	30.1208
		2.24649	6.4512
		0.566116	3.95835
	Ifngr1 KO	0.802704	7.48234
		12.4988	5.76201
		1.90934	2.55905
		5.3668	17.8518
8	WT	1.33363	1
		0.28512	1.36781
		93.0704	76.3173
		0.159607	0.901955
		3.66255	0.0975458
		19.7773	90.1444
		48.6351	109.744
		777.465	712.47
		0.248064	1.1364
		380.132	699.991
	Ifngr1 KO	1.90022	0.190689
		0.704831	1.02053
		651.475	413.731
		159.302	198.104
		190.132	165.629
		4.29843	9.86249
		1272.16	994.078
12	WT	0	N/A
		294.89	N/A
		0.3	N/A
		39.96	N/A
		135.73	N/A
		274.46	N/A
		0.03	N/A
		736.09	N/A
		0	N/A
		0.09	N/A
		92.16	N/A
		205.35	N/A
		0.25	N/A
		148.36	N/A
		129.19	N/A
		143.27	N/A
		275.63	N/A
		141.57	N/A
		64.33	N/A
		144.31	N/A
		371.82	N/A
		206.13	N/A
		0.2	N/A
		159.33	N/A
		167.58	N/A
		0.06	N/A
		132.72	N/A
		0.34	N/A
		0.03	N/A
		0.3	N/A
		244.27	N/A
		0	N/A
		0.01	N/A
		74.67	N/A
		5.34	N/A
		0.01	N/A
		0.47	N/A
		0.01	N/A
		0.53	N/A
		0.01	N/A
		0.07	N/A
		22.8	N/A
		0.01	N/A
		70.97	N/A
		153.48	N/A
		0.06	N/A
		0.01	N/A
		0.01	N/A
		196.47	N/A
		0	N/A
		0.07	N/A
		0	N/A
		0	N/A
		671.89	N/A
		4.43	N/A
		1.33	N/A
		332.04	N/A
		102.59	N/A
		4.05	N/A
		306.13	N/A
		3.53	N/A
		0	N/A
	Ifngr1 KO	378.265	N/A
		1414	N/A
		359.886	N/A
		461.748	N/A
		0.0396659	N/A
		2521.44	N/A
		669.902	N/A
		760.011	N/A
		4468.42	N/A
		0	N/A
		0	N/A
		1450.17	N/A

## Sheet: Fig. 3C
Weeks post injection	Genotype	RNA copies
		(BoDV/PGK)
4	WT	0.263876
		0.0268657
		0.157804
		0.0916525
		0.136369
		0.0409558
		0.0677167
		0.188529
		35.2944
		1.15887
		0.172772
		9.80571
		28.4899
		1.82715
	Tlr7 KO	3.28716
		1.71661
		14.1637
		0.448108
		0.057306
		2.11885
		0.561568
		5.99942
		6.16508
		2.5281
		0.211923
		0.530362
		0.41866
		22.1972
		69.6147
		2.86376
12	WT	56.831
		30.7561
		83.9443
		107.393
		1.76077
		0.0081279
		9.5671
		1.74763e-05
		28.3069
		89.1817
		0.00673596
		6.05569e-05
		5.46745e-05
		59.7296
		113.982
		0.00798994
		465.888
		1.514
		1.03725
		0.771255
	Tlr7 KO	232.93
		618.012
		450.006
		231.104
		218.469
		174.819
		316.496
		72.1403
		561.161
		56.5209
		121.626
		50.1872
		258.408
		9.21963
		53.1912
		80.7888
		3.81256
		3.9846
		65.11
		71.2731
		115.946

## Sheet: Fig. 5A
Genotype	Body weight of injected animals at specified days post weaning
	0	5	10	15	20	25	30	35	40	45
WT	13.61	17.35	19.08	20.93	22.36	24.04	24.14	25.5	26.48	27.05
	16.65	19.58	21.29	22.57	23.28	24.45	24.73	25.96	26.05	27.82
	16.11	18.82	20.3	21.7	22.15	23.42	24.05	25.23	25.85	26.69
	14.4	16.88	17.13	17.13	18.3	19.69	19.86	19.45	19.6	20.13
	14.8	16.39	17.97	17.51	18.17	18.48	19.01	19.11	19.61	19.68
	14.85	17.01	18.22	18.2	19.01	19.78	20.03	20.19	19.82	20.86
	15.98	18.54	19.23	19.44	20.08	19.86	21.57	22.05	21.63	22.93
	8.67	8.11	10.76	10.71	11.8	11.85	10.81	12.34	11.34	10.52
	18.43	20.78	21.14	22.59	23.51	24.77	25.01	25.63	25.8	25.9
	14.75	17.97	18.42	19.85	20.76	21.06	21.56	22.59	23.35	23.94
	13.26	17.1	17.22	18.53	19.97	20.23	21.41	22.58	23.44	23.79
	15.23	18.47	18.32	18.27	19.15	19.18	19.32	19.37	19.6	20.79
	15.33	18.12	18.35	18.78	19.53	19.74	20.11	20.13	20.24	20.95
	14.88	17.09	17.8	17.89	18.94	18.83	19.13	18.95	19.48	20.05
	14.35	16.5	16.78	16.9	17.6	17.93	18.57	18.9	19.65	19.97
	15.88	17.71	17.9	17.97	18.8	18.78	19.2	19.64	20.51	20.89
	14.01	17.85	18.34	19.17	20.11	20.39	21.08	21.06	21.89	22.36
	13.05	17.89	18.65	19	20.22	21.63	21.55	22.07	22.43	23.31
	10.98	15.87	17	19.94	20.46	21.05	21.86	22.36	22.92	23.63
	12	17.4	18.69	19.21	20.75	21.69	21.94	22.7	22.88	23.22
	14.75	19.27	20.16	21.12	22.73	23.41	23.83	24.42	25.3	25.94
	13.15	17.01	20.18	21.63	22.45	23.4	24.04	25.07	25.89	26.17
	14.92	19.43	20.74	21.94	22.56	23.76	23.81	24.63	25.15	24.63
	12.98	18	19.73	20.62	21.46	22.71	23.15	24.04	25.02	24.63
	12.57	17.06	19.42	20.95	21.4	22.26	22.85	24.05	25.19	25.03
	10.19	15.5	18.48	19.99	21.65	23.23	23.29	24.57	24.82	25.27
	13.16	15.47	15.99	16.92	16.88	17.01	17.23	17.61	17.96	18.53
	13.75	16.74	16.98	17.69	18.15	18.96	19.03	19.15	19.79	19.75
	14.06	15.9	17.2	18.42	18.72	19.08	19.12	19.25	19.65	19.45
	12.99	17.03	16.91	17.86	18.32	18.36	18.63	19.31	19.26	19.11
	15.67	18.85	19.96	20.85	21.53	22.7	22.82	23.64	24.35	24.82
	15.74	19.28	20.9	21.89	22.69	23.35	23.35	23.55	23.97	23.9
	17.6	20.91	22.39	23.29	23.91	25.23	24.86	25.75	26.32	26.84
	16.91	20.84	21.62	22.25	23.34	23.75	24.17	24.67	25.15	25.38
	16.85	20.01	21.48	22.39	23.13	23.98	24.14	24.96	25.93	26.23
	14.47	17.42	17.74	18.76	19.02	19.86	19.43	19.67	20.32	20.46
	14.38	17.02	17.57	18.55	18.93	19.55	19.87	20.84	21.21	21.4
	15.65	19.2	19.02	19.05	19.3	20.06	20.3	21.24	21.7	21.56
	13.67	16.42	17.98	18.52	19.07	19.47	19.68	20.55	21.15	21.68
	13.06	17.69	20.5	21.4	22.37	23.26	25.54	25.68	25.99	26.56
	14.21	18.58	20.41	20.97	22.22	22.78	24.42	25.03	25	25.41
	13.54	17.99	20.38	21.05	22.18	22.84	24.17	24.43	24.91	25.11
	12.85	18	20.61	21	22.52	23.32	24.56	24.58	24.71	25.33
	12.45	16.6	18.51	19.02	20.41	20.56	21.72	21.6	21.85	21.94
	13.26	17.5	18.45	17.86	18.61	19	19.75	19.93	20.07	20.31
	12.98	16.49	17.14	17.33	18.52	18.48	19.7	19.51	20.13	20.29
	11.91	15.5	15.9	16.06	17.02	17.57	19.17	19.08	19.29	19.61
	11.37	15.08	17.91	20.46	21.37	22.36	24.1	25.04	25.1	25.63
	12.66	16.22	19.15	20.8	21.91	22.46	23.22	23.27	23.76	24.84
	12.6	16.09	18.08	19.55	21.32	22.32	23.02	23.64	24.41	23.95
	11.37	14.9	17.71	19.2	20.79	21.87	22.56	23.67	24.09	24.2
	10.84	14.64	18.74	20.53	21.38	21.48	22.88	23.8	24.54	24.58
	8.02	11.41	14.88	17.17	19.86	20.48	21.53	22.55	22.59	23.03
	5.43	8.61	12.91	13.1	15.43	16.53	18.01	18.32	18.62	19.2
	11.94	14.65	16.27	16.44	17.28	18.3	17.96	18.71	19.43	19.7
	11.48	13.45	15.95	16.26	16.66	16.35	17.85	18.18	19.13	19.63
	11.78	14.96	16.31	16.2	16.75	17.11	16.9	17.97	18.42	18.67
	11.01	13.6	15.71	16.48	17.65	18.05	18.19	19	19.07	19.32
EBLN het	17.58	19.66	21.12	22.04	22.95	23.59	24.47	25.22	25.35	26.38
	16.9	19.29	20.98	21.85	23	23.47	24.49	24.66	25.75	25.99
	17.14	18.87	21.04	21.58	22.59	23.33	24.83	25.27	25.63	26.42
	18.45	20.64	21.3	22.32	22.72	22.94	23.81	24.46	24.74	25.19
	14.2	16.33	17.78	17.91	18.6	19.1	19.63	19.92	21.32	21.1
	15.01	15.84	16.6	16.5	17.35	17.83	18.6	18.76	19.39	19.45
	14.74	16.51	17.18	17.57	17.55	17.92	18.39	18.56	19.53	19.52
	13.04	15.47	15.88	16.36	16.88	17.7	18.39	19	19.76	19.72
	14.78	16.32	17.3	17.56	18.24	18.27	19.19	19.39	19.35	19.64
	14.84	16.11	16.83	17.19	17.78	18.21	19.19	19.78	19.86	19.68
	16.75	20.31	21.77	22.57	22.83	23.41	24.11	24.54	24.77	25.52
	16.17	19.63	21.64	23	24.55	25.14	25.67	25.88	26.63	27.34
	15.96	19.62	20.8	22.55	22.66	23.3	24.2	24.37	24.86	24.63
	15.63	19.28	20.75	21.18	21.71	22.89	23.62	23	23.88	23.58
	16.04	20.42	21.67	22.98	24.37	25.54	26.3	27.18	27.5	28.2
	14.2	17.75	19.86	21.08	22.89	23.98	25.13	25.3	26.3	26.86
	14.18	15.43	15.99	16.65	18.12	18.52	19.79	19.16	20.21	20.6
	14.6	16.79	17.23	17.6	17.8	18.96	19.12	20.36	20.56	21.2
	10.96	16.64	20.37	20.68	21.79	22.22	22.76	23.69	24.4	24.77
	9.19	13.79	16.39	17.63	17.63	17.86	19	19.5	19.48	19.68
	12.21	15.13	17.34	17.19	17.87	18.58	19.31	19.34	20.64	21.2
	13.71	16.26	18.24	18.46	19.66	19.82	20.43	20.39	21.13	21.25
	14.5	18.44	20.95	21.72	23.2	23.93	24.71	25.45	26.08	26.56
	12.65	15.52	17.3	19.59	20.64	22.82	24.14	25.29	25.95	27.06
	13.65	17.89	20.78	22.03	22.74	24.27	24.68	25.41	25.57	26.62
	13.01	17.04	19.59	20.43	21.24	22.12	22.55	23.43	23.78	24.34
	15.8	17.27	17.9	19.1	19.09	19.41	19.9	21	20.85	21.41
	15.39	16.72	16.91	17.64	17.86	19.15	19.31	19.7	20.48	20.93
	15.5	17.44	18.43	19.77	18.96	19.22	19.6	20.12	20.22	20.94
	15.55	17.64	17.79	18.08	17.92	18.91	19.3	19.55	20.11	20.42
	17.71	20.68	21.54	22.52	23.49	24.38	25.27	26.42	27.32	27.91
	18.65	22.37	23.46	24.38	25.1	26.35	27.11	27.24	27.41	27.81
	16.17	19.4	20.12	21.43	22.28	22.86	23.68	24.87	25.53	25.88
EBLN KO	15.04	18.75	21.87	22.27	22.87	23.29	24.89	24.92	26.18	26.65
	13.43	16.67	19.76	19.94	20.76	20.66	21.66	22.24	22.48	22.77
	16.47	17.84	20.73	21.15	22.15	22.49	23.91	24.72	25.59	26.15
	14.58	16.49	18.01	17.68	18.62	19.59	21.03	20.77	21.68	22.12
	14.2	15.74	16.87	17.03	17.69	18.2	18.94	19.68	20.49	21.11
	14.62	15.85	16.71	17.09	18.18	18.96	20.51	20.97	21.55	21.91
	14.3	15.95	16.57	17.49	18.26	18.83	19.81	19.77	20.63	21.01
	14.79	17.76	20.61	20.82	22.94	23.95	25.25	26	26.52	27.3
	15.69	19.12	21.66	23.08	24.51	25.44	24.51	24.41	24.51	25.19
	12.69	15.5	18.99	19.51	20.85	22.32	21.9	22.64	23.75	26.09
	14.34	16.36	17.98	19.82	21.3	22.4	22.04	22.72	23.75	24.88
	14.61	16.62	18.85	18.98	19.31	19.89	20.66	20.98	21.97	22.15
	12.52	14.76	17.45	17.97	18.01	19.43	20	19.78	20.56	21.44
	8.81	11.62	15.02	15.86	16.29	16.72	17.75	18.53	18.95	19.25
	11.77	14.25	16.8	17.29	18.31	18.37	19.05	19.74	19.56	20.85
	13.07	16.64	19.1	21.34	23.19	23.73	24.03	24.67	25.18	26.18
	19.02	22.27	22.41	23.64	24.39	25.36	25.7	26.3	27.02	26.75
	19.25	23.32	23.18	23.76	25.5	26.32	27.12	28.15	29	28.23
	19.06	20.38	21.02	21.8	23.32	23.46	23.62	23.95	25.07	24.72
	18.9	21.26	21.96	22.53	23.55	23.81	25.24	25.87	26.3	26.33
	13.74	18.24	18.97	19.78	20.61	21.6	21.75	22.06	22.85	22.75
	15.05	17.43	19.16	18.87	19.99	20.28	20.54	21.6	22	22.25
	14.89	18	19.87	18.56	22.47	23.07	23.02	23.6	24.1	25.17
	15.88	19.31	21.16	21.81	23.89	24.94	25.1	25.76	26.66	27.87
	14.46	17.19	18.76	20.17	19.82	19.84	20.93	21.29	21.43	21.72
	19.86	21.63	23.37	23.57	25.28	25.82	26.8	27.37	27.41	28
	15.79	17.4	17.94	18.1	19.36	19.56	19.84	20.22	21.13	21.22
	15.67	17.52	17.7	17.96	19.3	19.36	19.75	20.23	21.21	21.6
	15.49	17.04	17.52	18.2	19.74	20.26	20.09	20.84	21.8	22.55
	16.79	18.07	18.51	18.93	19.98	20.29	20.86	20.77	21.9	22.84
	17.48	18.57	18.71	19.4	20.83	19.81	20.35	21.09	21.79	21.51
	19.26	22.1	22.89	23.8	24.77	25.15	26.4	28.3	27.24	28.13
	19.24	22.23	23.05	23.96	24.92	25.01	25.71	26.72	26.88	28.12
	18.03	20.34	21.34	22.24	23.88	24.12	24.91	25.54	26.42	26.84
	10.99	13.33	14.3	15.53	16.6	17.14	17.44	17.8	17.92	18.35
	15.75	16.84	17.8	18.44	20.09	20.87	21.05	21.4	22.5	22.66
	14.61	16.17	16.47	17.28	18.75	20.03	18.98	19.6	21.05	21.35
	14.57	16.23	16.49	16.98	18.65	19.29	19.54	19.72	19.86	20.63
	17.06	17.75	18.33	18.93	20.2	20.99	20.96	21.3	21.91	22.8
	18.2	20.67	21.82	22.27	23.74	23.83	24.93	25.03	25.42	26.65
	15.87	18.86	20.24	20.93	22.3	22.58	23.71	24.25	24.96	25.38
	18.39	20.83	22.02	22.73	23.71	24.1	24.84	25.75	26.31	27.64
	17.76	19.74	20.6	20.9	22.68	22.7	24.01	24.5	25.65	26.57
	14.46	15.68	15.99	16.85	17.75	18.05	18.71	19.2	18.4	19.36
	14.93	17.02	18.22	18.8	19.98	20.68	20.25	21.11	21.78	22.05
	15.75	17.25	18.33	18.79	19.68	20.22	21.43	21	21.57	21.6
	15.67	17.35	17.5	17.9	18.79	19	19.71	20.49	21	21.55

## Sheet: Fig. 5B
Genotype	RNA copies
	(BoDV/PGK)
WT	0
	294.89
	0.3
	39.96
	135.73
	274.46
	0.03
	736.09
	0
	0.09
	92.16
	205.35
	0.25
	148.36
	129.19
	143.27
	275.63
	141.57
	64.33
	144.31
	371.82
	206.13
	0.2
	159.33
	167.58
	0.06
	132.72
	0.34
	0.03
	0.3
	244.27
	0
	0.01
	74.67
	5.34
	0.01
	0.47
	0.01
	0.53
	0.01
	0.07
	22.8
	0.01
	70.97
	153.48
	0.06
	0.01
	0.01
	196.47
	0
	0.07
	0
	0
	671.89
	4.43
	1.33
	332.04
	102.59
	4.05
	306.13
	3.53
	0
EBLN het	174.167
	11.591
	497.767
	82.1637
	158.769
	301.448
	0.707737
	31.4725
	145.382
	378.751
	21.2766
	172.235
	459.649
	5.41446
	0
	557.813
	0.0203928
	0
	789.439
	0
EBLN KO	0.0469393
	0.430755
	0.501201
	0.0135775
	0
	455.872
	34.2525
	363.239
	942.831
	1262.34
	998.483
	429.707
	136.085
	0.421364
	0
	0
	0
	0.0116271
	0
	0.00239792
	27.4205
	0.130726
	932.65
	0.0269609
	259.052
	0.152555
	0.167726
	0.0225651
	13.884
	0.00116261
	1.8529
	0.0107401
	0.441156
	0.310812
	0
	0
	3.2722
	0.161262
	0
	334.962
	2614.97
	100.839
	632.483
	0.000329788
	0
	531.317
	198.516
	2.15031
	83.1704
	158.398
	0.459679

## Sheet: Suppl Fig.1A
Days post inoculation	% infected cells
	BoDV WT MOI 1	BoDV WT MOI 5	rBoDV-GFP MOI 1	rBoDV-GFP MOI 5
0	0	0	0	0
0.5	0	0	0	0
1	0	0	0	0
1.5	0	0	0	0
2	0	1.18	0	0.85
2.5	0.36	1.89	0.51	1.89
3	0.63	2.52	0.95	2.89
3.5	1.06	7.33	1.24	11.8
4	1.68	11.65	2.15	15.12

## Sheet: Suppl Fig.1B
	% infected cells
Multiplicity of infection	BoDV WT	rBoDV-GFP
0	0	0
0.1	0.14	0.115
0.5	0.71	0.63
1	1.825	1.77
5	6.19	5.565
10	9.92	8.49

## Sheet: Suppl Fig.1C
	Number of foci
Multiplicity of infection	BoDV WT	rBoDV-GFP
0	0	0
0.1	10	13
0.5	48	41
1	72.5	71
5	282.5	304
10	569	535

[truncated: 1 more sheets: Suppl Fig.1D]
